# Supplementary material for: Metabolic proteins with crucial roles in Edwardsiella tarda antioxidative adaptation and intracellular proliferation
Source: mSystems. 2023 Sep 20;8(5):e00391-23. doi: 10.1128/msystems.00391-23 (PMC10654080; doi:10.1128/msystems.00391-23)
Supplement: Table S3 — List of the significantly changed DAPs. [file msystems.00391-23-s0002.xlsx]

## Sheet: Sheet1
Protein ID	Gene ID	Annotation	Proteins	Peptides	RazorUniquePeptides	UniquePeptides	Coverage	MolWeight	LFQ intensity H2O2-1	LFQ intensity H2O2-2	LFQ intensity H2O2-3	average H2O2	LFQ intensity Control-1	LFQ intensity Control-2	LFQ intensity Control-3	average Control	Fold change in H2O2 vs. Control	t test p value
ACY85126.1	ETAE_2291	putative D-mannonate oxidoreductase	2	10	10	10	28	53.265	6.93852e+08	5.78477e+08	3.62545e+08	5.44958e+08	4.42061e+07	3.64688e+07		4.03374e+07	13.51	0.0275629
ACY84658.1	ETAE_1821	DNA starvation/stationary phase protection protein Dps	2	11	11	11	76.9	18.565	1.76913e+09	2.82268e+09	2.63024e+09	2.40735e+09	1.70082e+08	2.6744e+08	2.97887e+08	2.45136e+08	9.82045	0.00268706
ACY84590.1	ETAE_1753	short-chain dehydrogenase/reductase SDR	2	9	9	9	43.3	26.172	3.83475e+08	2.64798e+08	2.83689e+08	3.10654e+08		5.06307e+07	3.34158e+07	4.20233e+07	7.39242	0.0112449
ACY84907.1	ETAE_2072	DNA damage-inducible protein I	2	5	5	5	59.8	9.3483	1.87259e+08	3.69135e+08	3.21336e+08	2.92577e+08	8.29776e+07	4.33609e+07	4.90093e+07	5.84493e+07	5.00565	0.0137624
ACY85124.1	ETAE_2289	mannonate dehydratase	2	16	16	16	48.2	44.457	5.01668e+08	4.07387e+08	3.3553e+08	4.14862e+08	9.43981e+07	1.53964e+08	1.9356e+08	1.47307e+08	2.8163	0.00883232
ACY84663.1	ETAE_1826	putative outer membrane protein (porin)	2	21	17	17	55.3	42.357	2.21486e+10	1.92151e+10	1.26632e+10	1.8009e+10	5.7765e+09	8.51567e+09	6.22303e+09	6.8384e+09	2.63351	0.0188874
ACY84812.1	ETAE_1975	chromosome segregation ATPase	2	3	3	3	7	57.32	4.54519e+08	5.64348e+08	5.51548e+08	5.23472e+08	2.63189e+08	1.75618e+08	1.68439e+08	2.02415e+08	2.58613	0.00224376
ACY83283.1	ETAE_0436	glucuronate isomerase	2	19	19	19	49.7	53.141	8.77889e+08	7.55112e+08	8.57225e+08	8.30075e+08	3.47214e+08	5.16379e+08	1.01729e+08	3.21774e+08	2.57969	0.0157692
ACY85694.1	ETAE_2861	recombination protein RecA	2	20	20	20	62.9	37.705	1.5159e+10	1.47007e+10	1.51956e+10	1.50184e+10	6.52927e+09	7.22322e+09	5.16222e+09	6.30491e+09	2.38202	0.000154509
ACY85810.1	ETAE_2977	putative dicarboxylate-binding periplasmic protein	2	16	16	16	50	36.271	1.58676e+09	1.35726e+09	1.32372e+09	1.42258e+09	6.85474e+08	7.03106e+08	4.68865e+08	6.19148e+08	2.29764	0.00198787
ACY83406.1	ETAE_0559	thioredoxin 2	2	2	2	2	14.7	15.792	2.71766e+08	2.78769e+08	2.54421e+08	2.68319e+08	1.4567e+08	9.29653e+07		1.19318e+08	2.24878	0.00636744
ACY85486.1	ETAE_2651	twin argininte translocase protein A	3	3	3	3	47	6.9551	4.0662e+08	3.51264e+08	2.64791e+08	3.40891e+08	1.50508e+08	1.365e+08	1.8258e+08	1.56529e+08	2.17781	0.0132462
ACY84082.1	ETAE_1239	putative outer membrane porin F protein	2	25	25	21	70.3	39.952	4.52206e+10	6.07305e+10	4.28581e+10	4.96031e+10	1.38446e+10	3.01027e+10	2.67729e+10	2.35734e+10	2.10419	0.0253945
ACY83108.1	ETAE_0261	putrescine transport protein	4	5	5	5	10	46.46	1.74867e+08	2.12537e+08	1.66243e+08	1.84549e+08	9.14609e+07	1.28033e+08	4.55042e+07	8.83327e+07	2.08925	0.025753
ACY84702.1	ETAE_1865	phage shock protein B	2	3	3	3	50.7	8.8361	7.70046e+07	8.04114e+07	9.34069e+07	8.36076e+07	3.25446e+07	4.91528e+07		4.08487e+07	2.04676	0.0173789
ACY83634.1	ETAE_0789	peptidase T	2	8	8	8	22.5	45.196	2.90934e+08	2.34243e+08	2.44715e+08	2.56631e+08	1.13746e+08	1.3835e+08	1.27002e+08	1.26366e+08	2.03085	0.00228262
ACY86197.1	ETAE_3366	23S rRNA (adenine2030-N6)-methyltransferase	2	14	14	14	54.3	32.201	3.95247e+08	4.37773e+08	3.54891e+08	3.95971e+08	1.68257e+08	3.02233e+08	1.19505e+08	1.96665e+08	2.01343	0.0287853
ACY86007.1	ETAE_3176	putative peptidase	2	11	11	11	31.1	45.317	1.48094e+08	2.45999e+08	3.72614e+08	2.55569e+08	4.27936e+08	5.7875e+08	5.68761e+08	5.25149e+08	0.48666	0.029388
ACY83936.1	ETAE_1091	arsenate reductase	2	5	5	5	53.8	12.982	5.27331e+08	5.8174e+08	5.76306e+08	5.61792e+08	1.10362e+09	9.00258e+08	1.68975e+09	1.23121e+09	0.456293	0.0477797
ACY83098.1	ETAE_0251	nitrate reductase alpha subunit	2	25	25	25	24.9	136.74	3.62069e+08	2.17606e+08	2.71546e+08	2.8374e+08	6.4436e+08	8.64535e+08	4.76395e+08	6.61763e+08	0.428764	0.0345311
ACY84990.1	ETAE_2155	hydroxyacylglutathione hydrolase	2	7	7	7	45.1	24.026	2.12364e+08	2.19724e+08	1.9594e+08	2.09343e+08	5.95698e+08	6.64092e+08	3.65884e+08	5.41891e+08	0.386318	0.0212787
ACY83378.1	ETAE_0531	isoprenoid biosynthesis protein with amidotransferase-like domain	2	6	6	6	44.2	22.432	2.16391e+08	2.5117e+08	8.1205e+07	1.82922e+08	4.7871e+08	4.08319e+08	5.473e+08	4.7811e+08	0.382595	0.0107972
ACY85267.1	ETAE_2432	type VI secretion system protein EvpD	2	6	6	6	16.8	41.894	1.46924e+08	8.13704e+07	7.60063e+07	1.01434e+08	2.7381e+08	3.08022e+08	2.27765e+08	2.69866e+08	0.375867	0.00664109
ACY85430.1	ETAE_2595	hypothetical protein	2	4	4	4	10.9	27.054	7.02556e+07	8.39319e+07	7.05281e+07	7.49052e+07	2.39719e+08	1.75126e+08		2.07423e+08	0.361124	0.0127712
ACY85119.1	ETAE_2284	trimethylamine-N-oxide reductase (cytochrome c)	2	22	22	22	31.6	90.605	3.53464e+08	1.82651e+08	8.93187e+07	2.08478e+08	7.15504e+08	8.34153e+08	4.85755e+08	6.78471e+08	0.307276	0.0214732
ACY84676.1	ETAE_1839	hypothetical protein	2	4	4	4	85.9	6.8715	6.64559e+07		8.52961e+07	7.5876e+07		3.09352e+08	2.56403e+08	2.82877e+08	0.268229	0.0179337
ACY84767.1	ETAE_1930	indole-3-pyruvate decarboxylase	2	12	12	12	27.4	59.713	2.00251e+08	1.32299e+08	1.20791e+08	1.51114e+08	7.25322e+08	7.59301e+08	4.39489e+08	6.41371e+08	0.235611	0.00933722
ACY85529.1	ETAE_2694	hypothetical protein	2	4	4	4	48.5	10.247	1.00982e+08	9.25947e+07	1.01698e+08	9.8425e+07	4.75956e+08	4.92741e+08	4.0038e+08	4.56359e+08	0.215674	0.000233079
