# Supplementary material for: Metabolic proteins with crucial roles in Edwardsiella tarda antioxidative adaptation and intracellular proliferation
Source: mSystems. 2023 Sep 20;8(5):e00391-23. doi: 10.1128/msystems.00391-23 (PMC10654080; doi:10.1128/msystems.00391-23)
Supplement: Table S4 — List of the DAPs detected only in H2O2 group or control group. [file msystems.00391-23-s0003.xlsx]

## Sheet: Sheet1
Protein ID	Gene ID	Annotation	Proteins	Peptides	RazorUniquePeptides	UniquePeptides	Coverage	MolWeight	LFQ intensity H2O2-1	LFQ intensity H2O2-2	LFQ intensity H2O2-3	average H2O2	LFQ intensity Control-1	LFQ intensity Control-2	LFQ intensity Control-3	average Control
ACY84592.1	ETAE_1755	two-component system, OmpR family, sensor histidine kinase RstB	2	6	6	6	12.4	49.664	7.52963e+08	1.13848e+09		9.45722e+08
ACY85572.1	ETAE_2737	DNA repair protein RecN	2	11	11	11	23.9	61.509	3.71573e+08	4.09752e+08	3.49564e+08	3.76963e+08
ACY86154.1	ETAE_3323	Glycerate 2 kinase	2	5	5	5	14	38.229	2.69508e+08	3.41543e+08	2.54182e+08	2.88411e+08
ACY83121.1	ETAE_0274	hypothetical protein	2	2	2	2	12.5	20.972		2.69476e+08	2.00756e+08	2.35116e+08
ACY83292.1	ETAE_0445	23S rRNA (guanine1835-N2)-methyltransferase	2	7	7	7	24.7	41.613	1.34402e+08	2.7845e+08	1.84499e+08	1.99117e+08
ACY86240.1	ETAE_3409	hypothetical protein	2	3	3	3	21	13.392	1.5312e+08	1.79626e+08	2.30323e+08	1.8769e+08
ACY83306.1	ETAE_0459	7,8-dihydroneopterin aldolase/epimerase/oxygenase	2	3	3	3	32.2	13.547		1.27811e+08	1.28607e+08	1.28209e+08
ACY85552.1	ETAE_2717	two-component system, NarL family, sensor histidine kinase BarA	2	3	3	3	4.4	102.61	1.45875e+08		9.21353e+07	1.19005e+08
ACY84368.1	ETAE_1527	hypothetical protein	2	2	2	2	7.6	26.746		9.96081e+07	1.05953e+08	1.0278e+08
ACY85943.1	ETAE_3112	hypothetical protein	2	5	5	5	36.9	17.397		8.48092e+07	8.75035e+07	8.61563e+07
ACY84640.1	ETAE_1803	sugar kinase, ribokinase family	2	2	2	2	7.3	32.596		8.84082e+07	6.38845e+07	7.61463e+07
ACY84347.1	ETAE_1506	thymidine kinase	2	3	3	3	18.5	22.036		8.92102e+07	6.14154e+07	7.53128e+07
ACY86072.1	ETAE_3241	hypothetical protein	2	3	3	3	36.4	8.848	4.10487e+07	7.72628e+07	1.00772e+08	7.30279e+07
ACY83352.1	ETAE_0505	phospholipid/cholesterol/gamma-HCH transport system permease protein	2	2	2	2	11.9	27.688	8.05665e+07	6.25755e+07		7.1571e+07
ACY82991.1	ETAE_0144	carbon starvation protein	2	2	2	2	6.1	65.321		7.08146e+07	6.99006e+07	7.03576e+07
ACY84037.1	ETAE_1194	glycosyl transferase family 2	2	5	5	5	17.6	36.998	7.42583e+07	6.11639e+07		6.77111e+07
ACY85678.1	ETAE_2845	putative salt-induced outer membrane protein	2	4	4	4	18.4	27.845	7.93872e+07		5.50131e+07	6.72001e+07
ACY83635.1	ETAE_0790	C4-dicarboxylate transporter, DcuC family	2	2	2	2	5.5	47.824	5.97008e+07		7.38034e+07	6.67521e+07
ACY85737.1	ETAE_2904	hydrogenase nickel incorporation protein	2	1	1	1	8.8	12.438		5.00848e+07	7.49918e+07	6.25383e+07
ACY83497.1	ETAE_0650	dephospho-CoA kinase	2	5	5	5	26.4	22.071	5.37343e+07	6.11301e+07	6.6139e+07	6.03345e+07
ACY84343.1	ETAE_1502	two-component system, response regulator	2	2	2	2	5.9	39.61	7.99739e+07	3.89299e+07		5.94519e+07
ACY83157.1	ETAE_0310	anaerobic C4-dicarboxylate transporter DcuA	2	4	4	4	4.8	45.595		4.78192e+07	6.18321e+07	5.48257e+07
ACY84333.1	ETAE_1492	tRNA 2-selenouridine synthase	2	4	4	4	11.9	41.818	4.09677e+07	5.79801e+07	5.7671e+07	5.22063e+07
ACY85432.1	ETAE_2597	deoxyribodipyrimidine photo-lyase	2	4	4	4	8.3	53.14		4.70195e+07	5.29468e+07	4.99832e+07
ACY82952.1	ETAE_0105	dTDP-D-glucose 4,6-dehydratase	2	8	8	8	23.4	39.414	5.11678e+07	4.8485e+07		4.98264e+07
ACY83483.1	ETAE_0636	cell division protein FtsW	2	4	4	4	10	46.248	5.29898e+07		4.31157e+07	4.80528e+07
ACY85270.1	ETAE_2435	type VI secretion system protein EvpG	2	2	2	2	7.9	38.325	6.33137e+07	3.06653e+07		4.69895e+07
ACY83636.1	ETAE_0791	outer membrane lipoprotein Blc	2	2	2	2	13	20.053		3.95645e+07	5.21712e+07	4.58678e+07
ACY85439.1	ETAE_2604	two-component system, OmpR family, KDP operon response regulator KdpE	2	6	6	6	25.8	25.844	4.69713e+07	3.90594e+07	4.80842e+07	4.4705e+07
ACY86286.1	ETAE_3455	putative tRNA/rRNA methyltransferase	2	5	5	5	28.8	17.577		4.49823e+07	4.02024e+07	4.25923e+07
WP_071818511.1			1	1	1	1	8.5	18.231	4.23629e+07	4.14089e+07		4.18859e+07
ACY85279.1	ETAE_2444	penicillin-insensitive murein endopeptidase	2	2	2	2	7.2	30.059	4.3972e+07	4.00065e+07	3.53584e+07	3.9779e+07
ACY83886.1	ETAE_1041	inner membrane protein	2	3	3	3	17.5	17.543	3.71729e+07		3.46776e+07	3.59253e+07
ACY83950.1	ETAE_1105	putative carboxypeptidase	2	3	3	3	20.9	25.422	3.93596e+07	2.88029e+07	3.88801e+07	3.56809e+07
ACY84997.1	ETAE_2162	hypothetical protein	2	3	3	3	15.8	28.987		3.02369e+07	4.01248e+07	3.51808e+07
ACY86350.1	ETAE_3519	hypothetical protein	2	7	7	7	18.7	57.653	1.21449e+07	4.32776e+07	4.66046e+07	3.4009e+07
ACY83519.1	ETAE_0672	two-component system, OmpR family, catabolic regulation response regulator CreB	2	3	3	3	17.6	25.279	3.92967e+07	3.58835e+07	2.67869e+07	3.3989e+07
ACY85395.1	ETAE_2560	hypothetical protein	2	5	5	5	24.4	27.719		2.68247e+07	4.08253e+07	3.3825e+07
ACY83324.1	ETAE_0477	[ribosomal protein S18]-alanine N-acetyltransferase	2	3	3	3	14.2	16.405		3.70719e+07	2.84537e+07	3.27628e+07
ACY84039.1	ETAE_1196	glycosyl transferase family 2	2	4	4	4	16	30.839		3.17332e+07	3.15882e+07	3.16607e+07
ACY86227.1	ETAE_3396	phosphoglycerate transporter	2	1	1	1	2.5	49.614	3.89049e+07	2.12061e+07		3.00555e+07
ACY85670.1	ETAE_2837	phospho-2-dehydro-3-deoxyheptonate aldolase	2	2	2	2	9.6	38.947	3.89569e+07	2.0609e+07		2.9783e+07
ACY84285.1	ETAE_1444	murein DD-endopeptidase	2	3	3	3	6.6	48.426	3.66042e+07	2.25751e+07		2.95897e+07
ACY86309.1	ETAE_3478	dihydrolipoamide dehydrogenase	2	4	4	4	9.3	52.826		2.85192e+07	2.96301e+07	2.90746e+07
ACY84930.1	ETAE_2095	aminodeoxychorismate lyase	2	3	3	3	11.8	37.935	2.8209e+07		2.4714e+07	2.64615e+07
ACY83118.1	ETAE_0271	coproporphyrinogen III oxidase and related Fe-S oxidoreductase	2	2	2	2	4.8	42.217	2.57484e+07	2.14764e+07		2.36124e+07
ACY86078.1	ETAE_3247	acetylornithine/N-succinyldiaminopimelate aminotransferase	2	3	3	3	9.2	42.885	2.9923e+07	1.22843e+07	2.5781e+07	2.26628e+07
ACY82987.1	ETAE_0140	hypothetical protein	2	3	3	3	11.1	41.448		2.26153e+07	2.25933e+07	2.26043e+07
ACY85495.1	ETAE_2660	carnitinyl-CoA dehydratase	2	3	3	3	13	27.694		2.17119e+07	1.56934e+07	1.87027e+07
ACY85096.1	ETAE_2261	DNA-binding transcriptional repressor	2	4	4	4	17.7	28.395		1.90691e+07	1.7781e+07	1.8425e+07
ACY84508.1	ETAE_1669	cyclopropane fatty acyl phospholipid synthase	2	6	5	5	15.7	43.85					1.9403e+08	1.01565e+09	1.1646e+08	4.42045e+08
ACY83616.1	ETAE_0771	rhodanese-related sulfurtransferase	2	4	4	4	47.3	12.552					3.24192e+08	1.93043e+08	3.17807e+08	2.78347e+08
ACY86311.1	ETAE_3480	argininosuccinate synthase	2	4	4	4	8.6	44.216					1.92372e+08	2.02784e+08	2.35402e+08	2.10186e+08
ACY84588.1	ETAE_1751	hypothetical protein	1	1	1	1	9.6	10.618					3.85158e+07	6.30222e+07	2.15629e+08	1.05722e+08
ACY85926.1	ETAE_3095	beta-lactamase/D-alanine carboxypeptidase	2	3	3	3	7.6	41.384						1.1103e+08	7.64032e+07	9.37165e+07
ACY86008.1	ETAE_3177	iaminopropionate ammonia-lyase	2	7	7	7	17.5	43.775					7.66448e+07		7.92302e+07	7.79375e+07
ACY83017.1	ETAE_0170	preprotein translocase subunit SecE	2	1	1	1	6.3	12.012					7.69325e+07	7.62158e+07		7.65742e+07
ACY83445.1	ETAE_0598	diadenosinetetraphosphatase	2	4	4	4	12.9	30.895					6.64072e+07	7.48457e+07		7.06265e+07
ACY85686.1	ETAE_2853	hypothetical protein	2	3	3	3	6.8	47.674					7.59163e+07		6.23383e+07	6.91273e+07
ACY83605.1	ETAE_0760	putative cytochrome	2	1	1	1	8.3	10.983					5.61917e+07	5.81856e+07		5.71887e+07
ACY86196.1	ETAE_3365	hypothetical protein	2	2	2	2	13.4	17.786					4.82082e+07	5.51293e+07	5.22457e+07	5.18611e+07
ACY82852.1	ETAE_0005	putative hydrolase of the HAD superfamily	2	3	3	3	12.9	29.955					5.53313e+07	5.91025e+07	3.59285e+07	5.01208e+07
ACY84817.1	ETAE_1980	hypothetical protein	2	4	4	4	30.2	16.618					5.08741e+07	4.70475e+07		4.89608e+07
ACY84534.1	ETAE_1695	H+/Na+-translocating ferredoxin:NAD+ oxidoreductase subunit E	2	2	2	2	8.1	25.079					5.22374e+07	4.34141e+07		4.78258e+07
ACY82959.1	ETAE_0112	UDP-N-acetyl-D-mannosaminuronic acid transferase	2	6	6	6	24.8	27.89					4.21087e+07	4.90239e+07		4.55663e+07
ACY84820.1	ETAE_1983	hypothetical protein	2	7	5	5	20.7	41.3					4.70982e+07		4.37795e+07	4.54388e+07
ACY83446.1	ETAE_0599	ApaG (protein affecting Mg2+/Co2+ transport)	2	2	2	2	11.2	14.079					4.56973e+07	4.51545e+07		4.54259e+07
ACY85690.1	ETAE_2857	beta-phosphoglucomutase family hydrolase	2	3	3	3	19.7	20.875					3.88331e+07	4.68419e+07	4.19098e+07	4.25283e+07
ACY85466.1	ETAE_2631	apolipoprotein N-acyltransferase	2	4	4	4	8.8	56.311					5.05421e+07	3.44125e+07		4.24773e+07
ACY83473.1	ETAE_0626	acetolactate synthase 3 regulatory subunit	1	4	4	4	30.1	17.906					3.62835e+07	3.50138e+07	3.33235e+07	3.48736e+07
ACY85934.1	ETAE_3103	putative ABC transport system, ATP-binding protein	2	5	5	5	11.6	48.006					3.94266e+07	2.19476e+07		3.06871e+07
ACY82897.1	ETAE_0050	hypothetical protein	2	3	3	3	30.1	14.87					3.0253e+07	2.31187e+07	3.46589e+07	2.93435e+07
ACY84598.1	ETAE_1761	putative acetyltransferase	2	4	4	4	18.3	19.054					3.57264e+07		2.25648e+07	2.91456e+07
ACY86145.1	ETAE_3314	predicted intramembrane serine protease	2	1	1	1	3.7	30.62					2.87916e+07		2.21758e+07	2.54837e+07
ACY84788.1	ETAE_1951	polysaccharide export-related protein	2	2	2	2	11.5	20.009					1.86227e+07	2.49916e+07	2.28511e+07	2.21551e+07
ACY84836.1	ETAE_1999	cobalt-precorrin-6Y C(15)-methyltransferase	2	3	3	3	14.8	20.407						2.42209e+07	1.93886e+07	2.18047e+07
ACY83134.1	ETAE_0287	L-fucose operon activator	2	2	2	2	12.2	26.96					2.24706e+07	1.88977e+07		2.06841e+07
ACY83112.1	ETAE_0265	A/G-specific adenine glycosylase	2	1	1	1	4.1	40.313						2.14121e+07	1.62651e+07	1.88386e+07
ACY82941.1	ETAE_0094	ketol-acid reductoisomerase	2	4	4	4	8.5	53.523					2.19643e+07	1.41366e+07		1.80504e+07
ACY84051.1	ETAE_1208	acylneuraminate cytidylyltransferase	2	2	2	2	4.3	47.421						2.38807e+07	1.21342e+07	1.80075e+07
ACY84675.1	ETAE_1838	phosphoribosylglycinamide formyltransferase 2	2	5	5	5	13.3	40.852					1.96275e+07	1.56413e+07		1.76344e+07
ACY84565.1	ETAE_1726	chemotaxis sensory transducer family protein	2	3	3	3	3	110.09					1.62934e+07	1.72825e+07		1.6788e+07
ACY85357.1	ETAE_2522	HNH endonuclease	2	2	2	2	15.7	13.193						1.61965e+07	1.65912e+07	1.63938e+07
